# Supplementary material for: Transcript profiling of different types of multiple sclerosis lesions yields FGF1 as a promoter of remyelination
Source: Acta Neuropathol Commun. 2014 Dec 11;2:168. doi: 10.1186/s40478-014-0168-9 (PMC4359505; doi:10.1186/s40478-014-0168-9)
Supplement: Additional file 5: Table S3. — Transcriptional changes induced by FGF1 in human primary astrocytes, after 8 and 24 h. [file 40478_2014_168_MOESM5_ESM.xlsx]

## Sheet: Sheet1
Supplementary Table 3: Transcriptional changes induced by FGF1 in human primary astrocytes, after 8 and 24 h.
Displayed is the overlap of 245 genes that are up- or downregulated by FGF1 both after 8 and 24 h (see also Fig. 8A).
Numbers indicate fold-changes (FC) in the upregulated genes, and (-1/FC) in the downregulated genes. E.g., -2 indicates 2x downregulation.
probeset_id	Gene Symbol	Gene definitions	8 h	24 h
upregulated genes
7951271	MMP1	NM_002421 // MMP1 // matrix metallopeptidase 1 (interstitial collagenase) // 11q22.3 // 4312	2.23017	8.73681
8017843	SLC16A6	NM_001174166 // SLC16A6 // solute carrier family 16, member 6 (monocarboxylic acid transporter 7) // 17q24.2 // 9120	3.13612	6.3291
8058273	MPP4	NM_033066 // MPP4 // membrane protein, palmitoylated 4 (MAGUK p55 subfamily member 4) // 2q33.2 // 58538	1.6453	6.19985
8149825	STC1	NM_003155 // STC1 // stanniocalcin 1 // 8p21-p11.2 // 6781	2.72516	4.79578
8025402	ANGPTL4	NM_139314 // ANGPTL4 // angiopoietin-like 4 // 19p13.3 // 51129	4.70908	4.36678
8116418	GFPT2	NM_005110 // GFPT2 // glutamine-fructose-6-phosphate transaminase 2 // 5q34-q35 // 9945	3.06582	4.25604
7906919	RGS4	NM_001102445 // RGS4 // regulator of G-protein signaling 4 // 1q23.3 // 5999	3.35347	4.19006
7990345	SEMA7A	NM_003612 // SEMA7A // semaphorin 7A, GPI membrane anchor (John Milton Hagen blood group) // 15q22.3-q23 // 8482	3.13962	4.16727
7954090	EMP1	NM_001423 // EMP1 // epithelial membrane protein 1 // 12p12.3 // 2012	3.06798	3.7633
7964733	RPSAP52	NR_026825 // RPSAP52 // ribosomal protein SA pseudogene 52 // 12q14.3 // 204010	2.91912	3.60283
7965335	DUSP6	NM_001946 // DUSP6 // dual specificity phosphatase 6 // 12q22-q23 // 1848	3.42259	3.463
8083594	PTX3	NM_002852 // PTX3 // pentraxin 3, long // 3q25 // 5806	3.01987	3.40331
7908409	RGS2	NM_002923 // RGS2 // regulator of G-protein signaling 2, 24kDa // 1q31 // 5997	2.60802	3.30798
7982366	SCG5	NM_001144757 // SCG5 // secretogranin V (7B2 protein) // 15q13-q14 // 6447	1.84742	3.23988
7906486	SLAMF8	NM_020125 // SLAMF8 // SLAM family member 8 // 1q23.2 // 56833	1.92219	3.21881
8150509	PLAT	NM_000930 // PLAT // plasminogen activator, tissue // 8p12 // 5327	1.93723	3.20866
8095680	CXCL8 (IL8)	NM_000584 // IL8 // interleukin 8 // 4q13-q21 // 3576	2.32147	3.20431
7956867	HMGA2	NM_003483 // HMGA2 // high mobility group AT-hook 2 // 12q15 // 8091	2.41294	3.10526
8105267	ITGA2	NM_002203 // ITGA2 // integrin, alpha 2 (CD49B, alpha 2 subunit of VLA-2 receptor) // 5q11.2 // 3673	2.10755	3.05531
7968351	C13orf33	NM_032849 // C13orf33 // chromosome 13 open reading frame 33 // 13q12.3 // 84935	1.53886	2.98606
8161568	ENST00000457995	ENST00000457995 // ENSEMBL // cdna:pseudogene chromosome:GRCh37:9:69777440:69777956:-1 gene:ENSG00000156755 // chr9 // 100 // 100 // 34 // 34 // 0	1.91694	2.9779
8044499	SLC20A1	NM_005415 // SLC20A1 // solute carrier family 20 (phosphate transporter), member 1 // 2q11-q14 // 6574	2.55781	2.97583
8161580	ENST00000457995	ENST00000457995 // ENSEMBL // cdna:pseudogene chromosome:GRCh37:9:69777440:69777956:-1 gene:ENSG00000156755 // chr9 // 100 // 100 // 37 // 37 // 0	1.8966	2.95656
8097692	EDNRA	NM_001957 // EDNRA // endothelin receptor type A // 4q31.22 // 1909	1.93549	2.93732
8043484	ENST00000416474	ENST00000416474 // ENSEMBL // cdna:pseudogene chromosome:GRCh37:2:92005801:92006278:1 gene:ENSG00000235235 // chr2 // 100 // 93 // 38 // 38 // 0	1.88468	2.90829
8037374	PLAUR	NM_002659 // PLAUR // plasminogen activator, urokinase receptor // 19q13 // 5329	1.97072	2.88446
8015210	KRTAP2-4	NM_033184 // KRTAP2-4 // keratin associated protein 2-4 // 17q12-q21 // 85294	1.79751	2.85639
8019576	KRTAP2-4	NM_033184 // KRTAP2-4 // keratin associated protein 2-4 // 17q12-q21 // 85294	1.79751	2.85639
8015268	KRT34	NM_021013 // KRT34 // keratin 34 // 17q21.2 // 3885	2.10949	2.84125
8072678	HMOX1	NM_002133 // HMOX1 // heme oxygenase (decycling) 1 // 22q12|22q13.1 // 3162	2.24609	2.79475
8144717	ENST00000384269	ENST00000384269 // ENSEMBL // ncrna:snRNA chromosome:GRCh37:8:12901859:12901965:1 gene:ENSG00000206996 // chr8 // 100 // 100 // 6 // 6 // 0	1.91585	2.77754
8037387	ENST00000473384	ENST00000473384 // ENSEMBL // ncrna_pseudogene:scRNA_pseudogene chromosome:GRCh37:19:44164642:44164928:-1 gene:ENSG00000239948 // chr19 // 100 // 100 // 15 // 15 // 0	2.17758	2.75748
8180308	HMGA1 [external annotation]	HMGA1 // ENSG00000137309 [external annotation]	1.51892	2.69545
8015208	KRTAP2-1	NM_001123387 // KRTAP2-1 // keratin associated protein 2-1 // 17q12-q21 // 81872	1.81089	2.67828
8015206	KRTAP2-1	NM_001123387 // KRTAP2-1 // keratin associated protein 2-1 // 17q12-q21 // 81872	1.80977	2.67712
7981084	SERPINA9	NM_175739 // SERPINA9 // serpin peptidase inhibitor, clade A (alpha-1 antiproteinase, antitrypsin), member 9 // 14q32.13 // 327657	1.41848	2.64447
8180307	HMGA1 [external annotation]	HMGA1 // ENSG00000137309 [external annotation]	1.50587	2.63
7933469	ARHGAP22	NM_021226 // ARHGAP22 // Rho GTPase activating protein 22 // 10q11.22 // 58504	2.09901	2.57534
8090433	MGLL	NM_007283 // MGLL // monoglyceride lipase // 3q21.3 // 11343	1.70519	2.55869
8172266	MIR221	NR_029635 // MIR221 // microRNA 221 // Xp11.3 // 407006	2.67873	2.55296
8049487	MLPH	NM_024101 // MLPH // melanophilin // 2q37.3 // 79083	1.91221	2.54846
8162216	SHC3	NM_016848 // SHC3 // SHC (Src homology 2 domain containing) transforming protein 3 // 9q22.1 // 53358	1.61367	2.51674
8142981	PODXL	NM_001018111 // PODXL // podocalyxin-like // 7q32-q33 // 5420	1.54957	2.49645
7928147	ADAMTS14	NM_139155 // ADAMTS14 // ADAM metallopeptidase with thrombospondin type 1 motif, 14 // 10q21 // 140766	1.5304	2.37018
8141016	TFPI2	NM_006528 // TFPI2 // tissue factor pathway inhibitor 2 // 7q22 // 7980	2.36217	2.36861
8045688	TNFAIP6	NM_007115 // TNFAIP6 // tumor necrosis factor, alpha-induced protein 6 // 2q23.3 // 7130	1.92521	2.36089
8152617	HAS2	NM_005328 // HAS2 // hyaluronan synthase 2 // 8q24.12 // 3037	2.96369	2.33936
7973067	PNP	NM_000270 // PNP // purine nucleoside phosphorylase // 14q13.1 // 4860	1.66451	2.32871
8107100	RGMB	NM_001012761 // RGMB // RGM domain family, member B // 5q15 // 285704	2.13255	2.32756
7953291	CD9	NM_001769 // CD9 // CD9 molecule // 12p13.3 // 928	1.45752	2.2806
8015214	KRTAP2-4	NM_033184 // KRTAP2-4 // keratin associated protein 2-4 // 17q12-q21 // 85294	1.72009	2.2691
8019574	KRTAP2-4	NM_033184 // KRTAP2-4 // keratin associated protein 2-4 // 17q12-q21 // 85294	1.72009	2.2691
7910022	CNIH3	NM_152495 // CNIH3 // cornichon homolog 3 (Drosophila) // 1q42.12 // 149111	2.01852	2.26212
8129458	ARHGAP18	NM_033515 // ARHGAP18 // Rho GTPase activating protein 18 // 6q22.33 // 93663	1.56908	2.21989
7930413	DUSP5	NM_004419 // DUSP5 // dual specificity phosphatase 5 // 10q25 // 1847	2.26915	2.2177
7963280	SMAGP	NM_001033873 // SMAGP // small cell adhesion glycoprotein // 12q13.13 // 57228	1.66956	2.21518
7984475	CORO2B	NM_006091 // CORO2B // coronin, actin binding protein, 2B // 15q23 // 10391	1.57941	2.20996
7965094	E2F7	NM_203394 // E2F7 // E2F transcription factor 7 // 12q21.2 // 144455	1.89052	2.20057
7940580	ENST00000364028	ENST00000364028 // ENSEMBL // ncrna:snRNA chromosome:GRCh37:11:61705366:61705472:1 gene:ENSG00000200898 // chr11 // 100 // 100 // 15 // 15 // 0	1.50534	2.16458
7928429	PLAU	NM_002658 // PLAU // plasminogen activator, urokinase // 10q24 // 5328	1.59208	2.15564
8114797	SPRY4	NM_030964 // SPRY4 // sprouty homolog 4 (Drosophila) // 5q31.3 // 81848	2.09359	2.15274
7914467	SPOCD1	NM_144569 // SPOCD1 // SPOC domain containing 1 // 1p35.2 // 90853	1.5975	2.14719
7912157	ERRFI1	NM_018948 // ERRFI1 // ERBB receptor feedback inhibitor 1 // 1p36 // 54206	2.27772	2.12982
8091411	TM4SF1	NM_014220 // TM4SF1 // transmembrane 4 L six family member 1 // 3q21-q25 // 4071	1.51636	2.10723
8007363	WNK4	NM_032387 // WNK4 // WNK lysine deficient protein kinase 4 // 17q21-q22 // 65266	1.92112	2.09774
7965652	CDK17	NM_002595 // CDK17 // cyclin-dependent kinase 17 // 12q23.1 // 5128	1.61591	2.08756
8095728	EREG	NM_001432 // EREG // epiregulin // 4q13.3 // 2069	2.4678	2.08581
7972217	SPRY2	NM_005842 // SPRY2 // sprouty homolog 2 (Drosophila) // 13q31.1 // 10253	2.11068	2.08391
7995793	MT1L	NR_001447 // MT1L // metallothionein 1L (gene/pseudogene) // 16q13 // 4500	1.47001	2.03589
7952341	ASAM	NM_024769 // ASAM // adipocyte-specific adhesion molecule // 11q24.1 // 79827	1.40586	1.98583
7995838	MT1X	NM_005952 // MT1X // metallothionein 1X // 16q13 // 4501	1.50183	1.96633
8120967	NT5E	NM_002526 // NT5E // 5'-nucleotidase, ecto (CD73) // 6q14-q21 // 4907	1.40986	1.95446
8108370	EGR1	NM_001964 // EGR1 // early growth response 1 // 5q31.1 // 1958	3.62659	1.9492
7966690	TBX3	NM_016569 // TBX3 // T-box 3 // 12q24.1 // 6926	1.91087	1.94902
7935660	DNMBP	NM_015221 // DNMBP // dynamin binding protein // 10q24.2 // 23268	1.55342	1.93079
8023828	NETO1	NM_138966 // NETO1 // neuropilin (NRP) and tolloid (TLL)-like 1 // 18q22.2 // 81832	1.74729	1.90437
8122038	TMEM200A	NM_052913 // TMEM200A // transmembrane protein 200A // 6q23.1 // 114801	1.72183	1.90041
7936242	ITPRIP	NM_033397 // ITPRIP // inositol 1,4,5-triphosphate receptor interacting protein // 10q25.1 // 85450	1.65746	1.89262
8122807	AKAP12	NM_005100 // AKAP12 // A kinase (PRKA) anchor protein 12 // 6q24-q25 // 9590	1.59186	1.87187
8015349	KRT19	NM_002276 // KRT19 // keratin 19 // 17q21.2 // 3880	1.52948	1.83825
7933075	FZD8	NM_031866 // FZD8 // frizzled homolog 8 (Drosophila) // 10p11.21 // 8325	1.55772	1.83693
8062119	BC103840	BC103840 // MT1P3 // metallothionein 1 pseudogene 3 // 20q11.2 // 140851	1.42744	1.83319
8067029	KCNG1	NM_002237 // KCNG1 // potassium voltage-gated channel, subfamily G, member 1 // 20q13 // 3755	1.71277	1.81813
7903358	VCAM1	NM_001078 // VCAM1 // vascular cell adhesion molecule 1 // 1p32-p31 // 7412	1.74142	1.81358
8063923	SLCO4A1	NM_016354 // SLCO4A1 // solute carrier organic anion transporter family, member 4A1 // 20q13.33 // 28231	1.65855	1.79906
7965510	TMCC3	NM_020698 // TMCC3 // transmembrane and coiled-coil domain family 3 // 12q22 // 57458	1.56368	1.79743
8114572	HBEGF	NM_001945 // HBEGF // heparin-binding EGF-like growth factor // 5q23 // 1839	2.41838	1.78515
7995797	MT1E	NM_175617 // MT1E // metallothionein 1E // 16q13 // 4493	1.43957	1.77225
8168463	FGF16	NM_003868 // FGF16 // fibroblast growth factor 16 // Xq13 // 8823	1.8014	1.77151
8037408	KCNN4	NM_002250 // KCNN4 // potassium intermediate/small conductance calcium-activated channel, subfamily N, member 4 // 19q13.2 // 3783	1.71426	1.7656
8016438	HOXB2	NM_002145 // HOXB2 // homeobox B2 // 17q21.32 // 3212	1.40624	1.75046
8103822	VEGFC	NM_005429 // VEGFC // vascular endothelial growth factor C // 4q34.3 // 7424	1.44529	1.74304
7958749	SH2B3	NM_005475 // SH2B3 // SH2B adaptor protein 3 // 12q24 // 10019	1.6869	1.74239
8096050	FGF5	NM_004464 // FGF5 // fibroblast growth factor 5 // 4q21 // 2250	1.44997	1.73789
7958202	CHST11	NM_018413 // CHST11 // carbohydrate (chondroitin 4) sulfotransferase 11 // 12q // 50515	1.42145	1.72602
8132406	RALA	NM_005402 // RALA // v-ral simian leukemia viral oncogene homolog A (ras related) // 7p15-p13 // 5898	1.46281	1.71765
7898115	TMEM51	NM_001136218 // TMEM51 // transmembrane protein 51 // 1p36.21 // 55092	1.46864	1.7154
8010061	SPHK1	NM_182965 // SPHK1 // sphingosine kinase 1 // 17q25.2 // 8877	1.47165	1.69982
7981346	RAGE	NM_014226 // RAGE // renal tumor antigen // 14q32 // 5891	1.72028	1.69827
7990818	BCL2A1	NM_001114735 // BCL2A1 // BCL2-related protein A1 // 15q24.3 // 597	1.77363	1.68961
8106784	RASA1	NM_002890 // RASA1 // RAS p21 protein activator (GTPase activating protein) 1 // 5q13.3 // 5921	1.52174	1.67856
7954469	RASSF8	NM_007211 // RASSF8 // Ras association (RalGDS/AF-6) domain family (N-terminal) member 8 // 12p12.3 // 11228	1.62414	1.67699
8075310	LIF	NM_002309 // LIF // leukemia inhibitory factor (cholinergic differentiation factor) // 22q12.2 // 3976	1.91613	1.66039
8140113	STX1A	NM_004603 // STX1A // syntaxin 1A (brain) // 7q11.23 // 6804	1.47108	1.65424
8072413	SMTN	NM_134269 // SMTN // smoothelin // 22q12.2 // 6525	1.54886	1.64837
7965040	PHLDA1	NM_007350 // PHLDA1 // pleckstrin homology-like domain, family A, member 1 // 12q15 // 22822	1.70261	1.64371
7949532	FOSL1	NM_005438 // FOSL1 // FOS-like antigen 1 // 11q13 // 8061	1.45129	1.63264
7916609	JUN	NM_002228 // JUN // jun proto-oncogene // 1p32-p31 // 3725	1.73692	1.61772
8042942	HK2	NM_000189 // HK2 // hexokinase 2 // 2p13 // 3099	1.70264	1.60416
7991080	BNC1	NM_001717 // BNC1 // basonuclin 1 // 15q25.2 // 646	1.4799	1.59387
7900365	MFSD2A	NM_001136493 // MFSD2A // major facilitator superfamily domain containing 2A // 1p34.2 // 84879	1.59199	1.56427
7917338	BCL10	NM_003921 // BCL10 // B-cell CLL/lymphoma 10 // 1p22 // 8915	1.6987	1.56076
8005097	HS3ST3B1	NM_006041 // HS3ST3B1 // heparan sulfate (glucosamine) 3-O-sulfotransferase 3B1 // 17p12 // 9953	1.55572	1.5584
8088180	WNT5A	NM_003392 // WNT5A // wingless-type MMTV integration site family, member 5A // 3p21-p14 // 7474	1.52979	1.54271
8026163	IER2	NM_004907 // IER2 // immediate early response 2 // 19p13.2 // 9592	1.61131	1.542
8040238	HPCAL1	NM_134421 // HPCAL1 // hippocalcin-like 1 // 2p25.1 // 3241	1.48945	1.53967
8155200	CCIN	NM_005893 // CCIN // calicin // 9p13.3 // 881	1.56702	1.52893
8067033	KCNG1	NM_002237 // KCNG1 // potassium voltage-gated channel, subfamily G, member 1 // 20q13 // 3755	1.45434	1.52009
8049657	ASB1	NM_001040445 // ASB1 // ankyrin repeat and SOCS box-containing 1 // 2q37 // 51665	1.41547	1.51374
8096116	AGPAT9	NM_032717 // AGPAT9 // 1-acylglycerol-3-phosphate O-acyltransferase 9 // 4q21.23 // 84803	1.51804	1.50179
8085914	SLC4A7	NM_003615 // SLC4A7 // solute carrier family 4, sodium bicarbonate cotransporter, member 7 // 3p22 // 9497	1.49489	1.50061
8001449	IRX3	NM_024336 // IRX3 // iroquois homeobox 3 // 16q12.2 // 79191	1.4011	1.49584
7962000	PTHLH	NM_198965 // PTHLH // parathyroid hormone-like hormone // 12p12.1-p11.2 // 5744	1.96061	1.49205
8145281	SLC25A37	NM_016612 // SLC25A37 // solute carrier family 25, member 37 // 8p21.2 // 51312	1.4638	1.4517
7979963	DPF3	NM_012074 // DPF3 // D4, zinc and double PHD fingers, family 3 // 14q24.2 // 8110	1.52389	1.44513
7980765	GPR68	NM_003485 // GPR68 // G protein-coupled receptor 68 // 14q31 // 8111	1.49043	1.43603
7897449	SPSB1	NM_025106 // SPSB1 // splA/ryanodine receptor domain and SOCS box containing 1 // 1p36.22 // 80176	1.41126	1.41595
8095736	AREG	NM_001657 // AREG // amphiregulin // 4q13-q21 // 374	1.64898	1.40191
downregulated genes
7897378	PER3	NM_016831 // PER3 // period homolog 3 (Drosophila) // 1p36.23 // 8863	-1.40909	-1.41991
8092523	EHHADH	NM_001966 // EHHADH // enoyl-CoA, hydratase/3-hydroxyacyl CoA dehydrogenase // 3q26.3-q28 // 1962	-1.42529	-1.42187
8095834	SHROOM3	NM_020859 // SHROOM3 // shroom family member 3 // 4q21.1 // 57619	-1.57958	-1.4227
7930194	CNNM2	NM_017649 // CNNM2 // cyclin M2 // 10q24.32 // 54805	-1.41841	-1.43076
8008819	YPEL2	NM_001005404 // YPEL2 // yippee-like 2 (Drosophila) // 17q22 // 388403	-1.42507	-1.43246
8086125	TRANK1	NM_014831 // TRANK1 // tetratricopeptide repeat and ankyrin repeat containing 1 // 3p22.2 // 9881	-1.57078	-1.43333
7986520	ENST00000436525	ENST00000436525 // C15orf51 // dynamin 1 pseudogene // 15q26.3 // 196968	-1.42595	-1.43981
8097801	FAM160A1	NM_001109977 // FAM160A1 // family with sequence similarity 160, member A1 // 4q31.3 // 729830	-1.46944	-1.44328
8156060	TLE4	NM_007005 // TLE4 // transducin-like enhancer of split 4 (E(sp1) homolog, Drosophila) // 9q21.31 // 7091	-1.42284	-1.44604
7986509	ENST00000436525	ENST00000436525 // C15orf51 // dynamin 1 pseudogene // 15q26.3 // 196968	-1.41564	-1.4514
7986512	ENST00000436525	ENST00000436525 // C15orf51 // dynamin 1 pseudogene // 15q26.3 // 196968	-1.41564	-1.4514
7986527	ENST00000432685	ENST00000432685 // ENSEMBL // 11 kDa protein gene:ENSG00000225587 // chr15 // 100 // 100 // 9 // 9 // 0	-1.41564	-1.4514
8120043	RUNX2	NM_001024630 // RUNX2 // runt-related transcription factor 2 // 6p21 // 860	-1.51045	-1.45756
8151890	TP53INP1	NM_033285 // TP53INP1 // tumor protein p53 inducible nuclear protein 1 // 8q22 // 94241	-1.54408	-1.45793
8088848	PDZRN3	NM_015009 // PDZRN3 // PDZ domain containing ring finger 3 // 3p13 // 23024	-1.41685	-1.46325
8054439	ST6GAL2	NM_032528 // ST6GAL2 // ST6 beta-galactosamide alpha-2,6-sialyltranferase 2 // 2q11.2-q12.1 // 84620	-1.42785	-1.46344
8154100	VLDLR	NM_003383 // VLDLR // very low density lipoprotein receptor // 9p24 // 7436	-1.41678	-1.49899
8058063	RFTN2	NM_144629 // RFTN2 // raftlin family member 2 // 2q33.1 // 130132	-1.69423	-1.50951
8105302	FST	NM_006350 // FST // follistatin // 5q11.2 // 10468	-1.62214	-1.51989
7971015	SMAD9	NM_001127217 // SMAD9 // SMAD family member 9 // 13q12-q14 // 4093	-1.44478	-1.52566
8174576	AMOT	NM_133265 // AMOT // angiomotin // Xq23 // 154796	-1.43886	-1.52721
7906954	PBX1	NM_002585 // PBX1 // pre-B-cell leukemia homeobox 1 // 1q23 // 5087	-1.44926	-1.53004
7987385	MEIS2	NM_172316 // MEIS2 // Meis homeobox 2 // 15q14 // 4212	-1.48142	-1.5315
7904726	TXNIP	NM_006472 // TXNIP // thioredoxin interacting protein // 1q21.1 // 10628	-1.77433	-1.53305
8148059	DEPDC6	NM_022783 // DEPDC6 // DEP domain containing 6 // 8q24.12 // 64798	-1.53207	-1.53392
7950743	RAB30	NM_014488 // RAB30 // RAB30, member RAS oncogene family // 11q12-q14 // 27314	-1.60563	-1.53807
7940160	DTX4	NM_015177 // DTX4 // deltex homolog 4 (Drosophila) // 11q12.1 // 23220	-1.40072	-1.54143
7979241	BMP4	NM_001202 // BMP4 // bone morphogenetic protein 4 // 14q22-q23 // 652	-1.70176	-1.55773
8089112	FILIP1L	NM_182909 // FILIP1L // filamin A interacting protein 1-like // 3q12.1 // 11259	-1.60682	-1.55775
8135488	LRRN3	NM_001099660 // LRRN3 // leucine rich repeat neuronal 3 // 7q31.1 // 54674	-1.8169	-1.55886
7929388	PLCE1	NM_016341 // PLCE1 // phospholipase C, epsilon 1 // 10q23 // 51196	-1.47957	-1.56127
8097841	TRIM2	NM_015271 // TRIM2 // tripartite motif-containing 2 // 4q31.3 // 23321	-1.56704	-1.56488
8102938	RNF150	NM_020724 // RNF150 // ring finger protein 150 // 4q31.21 // 57484	-1.40516	-1.57244
8122457	STX11	NM_003764 // STX11 // syntaxin 11 // 6q24.2 // 8676	-1.43223	-1.58366
8151768	RUNX1T1	NM_001198625 // RUNX1T1 // runt-related transcription factor 1; translocated to, 1 (cyclin D-related) // 8q22 // 862	-1.6249	-1.59018
7923662	PIK3C2B	NM_002646 // PIK3C2B // phosphoinositide-3-kinase, class 2, beta polypeptide // 1q32 // 5287	-1.56029	-1.5905
7978558	EAPP	NM_018453 // EAPP // E2F-associated phosphoprotein // 14q13.1 // 55837	-1.56051	-1.5912
8106516	JMY	NM_152405 // JMY // junction mediating and regulatory protein, p53 cofactor // 5q14.1 // 133746	-1.68041	-1.59367
7968417	FRY	NM_023037 // FRY // furry homolog (Drosophila) // 13q13.1 // 10129	-1.58998	-1.59453
7982868	CHAC1	NM_024111 // CHAC1 // ChaC, cation transport regulator homolog 1 (E. coli) // 15q15.1 // 79094	-1.41103	-1.60554
8020308	C18orf1	NM_181481 // C18orf1 // chromosome 18 open reading frame 1 // 18p11.2 // 753	-1.46261	-1.62953
7902441	ST6GALNAC5	NM_030965 // ST6GALNAC5 // ST6 (alpha-N-acetyl-neuraminyl-2,3-beta-galactosyl-1,3)-N-acetylgalactosaminide alpha-2,6-sialyltransferase 5 // 1p31.1 // 81849	-1.60942	-1.6437
7908917	BTG2	NM_006763 // BTG2 // BTG family, member 2 // 1q32 // 7832	-1.45591	-1.64387
7964602	LRIG3	NM_153377 // LRIG3 // leucine-rich repeats and immunoglobulin-like domains 3 // 12q14.1 // 121227	-1.49094	-1.64499
8128247	BACH2	NM_021813 // BACH2 // BTB and CNC homology 1, basic leucine zipper transcription factor 2 // 6q15 // 60468	-1.60331	-1.65299
8126853	C6orf138	NM_001013732 // C6orf138 // chromosome 6 open reading frame 138 // 6p12.3 // 442213	-1.44033	-1.65417
7902023	RAVER2	NM_018211 // RAVER2 // ribonucleoprotein, PTB-binding 2 // 1p31.3 // 55225	-1.49041	-1.66779
8097417	PHF17	NM_199320 // PHF17 // PHD finger protein 17 // 4q26-q27 // 79960	-1.4122	-1.67266
8097080	SYNPO2	NM_133477 // SYNPO2 // synaptopodin 2 // 4q26 // 171024	-1.66126	-1.67353
8180266	ST6GALNAC5 [external annotation]	ST6GALNAC5 // ENSG00000117069 [external annotation]	-1.63475	-1.67414
7932733	MKX	NM_173576 // MKX // mohawk homeobox // 10p12.1 // 283078	-1.45441	-1.67796
7962151	DENND5B	NM_144973 // DENND5B // DENN/MADD domain containing 5B // 12p11.21 // 160518	-1.65346	-1.68861
7938812	TMEM86A	NM_153347 // TMEM86A // transmembrane protein 86A // 11p15.1 // 144110	-1.58313	-1.68904
7927732	ARID5B	NM_032199 // ARID5B // AT rich interactive domain 5B (MRF1-like) // 10q21.2 // 84159	-1.44407	-1.69283
7933772	ANK3	NM_020987 // ANK3 // ankyrin 3, node of Ranvier (ankyrin G) // 10q21 // 288	-1.52073	-1.719
7968015	TNFRSF19	NM_148957 // TNFRSF19 // tumor necrosis factor receptor superfamily, member 19 // 13q12.11-q12.3 // 55504	-1.57707	-1.72486
8081657	CD200	NM_001004196 // CD200 // CD200 molecule // 3q12-q13 // 4345	-1.42891	-1.7261
8053315	LRRTM4	NM_024993 // LRRTM4 // leucine rich repeat transmembrane neuronal 4 // 2p12 // 80059	-1.45418	-1.72619
7966026	NUAK1	NM_014840 // NUAK1 // NUAK family, SNF1-like kinase, 1 // 12q23.3 // 9891	-1.49152	-1.72912
7951077	SESN3	NM_144665 // SESN3 // sestrin 3 // 11q21 // 143686	-1.60997	-1.73641
8146908	KCNB2	NM_004770 // KCNB2 // potassium voltage-gated channel, Shab-related subfamily, member 2 // 8q13.2 // 9312	-1.47965	-1.75114
8091087	NMNAT3	NM_178177 // NMNAT3 // nicotinamide nucleotide adenylyltransferase 3 // 3q23 // 349565	-1.47181	-1.75855
7906900	AY423733	AY423733 // DDR2 // discoidin domain receptor tyrosine kinase 2 // 1q23.3 // 4921	-1.50434	-1.76637
8094789	LIMCH1	NM_014988 // LIMCH1 // LIM and calponin homology domains 1 // 4p13 // 22998	-1.54195	-1.77224
8075483	PIK3IP1	NM_052880 // PIK3IP1 // phosphoinositide-3-kinase interacting protein 1 // 22q12.2 // 113791	-1.71014	-1.77628
8027431	ZNF536	NM_014717 // ZNF536 // zinc finger protein 536 // 19q12 // 9745	-1.68222	-1.77748
7908125	RGL1	NM_015149 // RGL1 // ral guanine nucleotide dissociation stimulator-like 1 // 1q25.3 // 23179	-1.66047	-1.78427
7923753	NUAK2	NM_030952 // NUAK2 // NUAK family, SNF1-like kinase, 2 // 1q32.1 // 81788	-1.41822	-1.79678
8057677	SLC40A1	NM_014585 // SLC40A1 // solute carrier family 40 (iron-regulated transporter), member 1 // 2q32 // 30061	-1.54664	-1.79736
7962212	PKP2	NM_004572 // PKP2 // plakophilin 2 // 12p11 // 5318	-1.46995	-1.79943
7905428	TUFT1	NM_020127 // TUFT1 // tuftelin 1 // 1q21 // 7286	-1.54237	-1.80431
8024485	GADD45B	NM_015675 // GADD45B // growth arrest and DNA-damage-inducible, beta // 19p13.3 // 4616	-1.52414	-1.82483
8129666	SLC2A12	NM_145176 // SLC2A12 // solute carrier family 2 (facilitated glucose transporter), member 12 // 6q23.2 // 154091	-1.78579	-1.88599
7958262	TCP11L2	NM_152772 // TCP11L2 // t-complex 11 (mouse)-like 2 // 12q23.3 // 255394	-1.97627	-1.88684
8097288	FAT4	NM_024582 // FAT4 // FAT tumor suppressor homolog 4 (Drosophila) // 4q28.1 // 79633	-1.89152	-1.89854
7970793	SLC46A3	NM_181785 // SLC46A3 // solute carrier family 46, member 3 // 13q12.3 // 283537	-1.56301	-1.89921
7999909	GPRC5B	NM_016235 // GPRC5B // G protein-coupled receptor, family C, group 5, member B // 16p12 // 51704	-1.60553	-1.91575
8099633	PPARGC1A	NM_013261 // PPARGC1A // peroxisome proliferator-activated receptor gamma, coactivator 1 alpha // 4p15.1 // 10891	-1.77996	-1.93584
8090852	AMOTL2	NM_016201 // AMOTL2 // angiomotin like 2 // 3q21-q22 // 51421	-1.50197	-1.93652
7980316	TGFB3	NM_003239 // TGFB3 // transforming growth factor, beta 3 // 14q24 // 7043	-1.46885	-1.93781
7902235	LRRC7	NM_020794 // LRRC7 // leucine rich repeat containing 7 // 1p31.1 // 57554	-1.52329	-1.95006
8072461	LIMK2	NM_016733 // LIMK2 // LIM domain kinase 2 // 22q12.2 // 3985	-1.45217	-1.95345
8114470	LRRTM2	NM_015564 // LRRTM2 // leucine rich repeat transmembrane neuronal 2 // 5q31.2 // 26045	-1.73	-1.96972
8048749	KCNE4	NM_080671 // KCNE4 // potassium voltage-gated channel, Isk-related family, member 4 // 2q36.3 // 23704	-2.07481	-1.99339
8097753	DCLK2	NM_001040261 // DCLK2 // doublecortin-like kinase 2 // 4q31.3 // 166614	-1.45666	-2.00823
8158684	ENST00000458976	ENST00000458976 // ENSEMBL // ncrna:snoRNA chromosome:GRCh37:9:133325241:133325342:1 gene:ENSG00000238298 // chr9 // 100 // 100 // 25 // 25 // 0	-1.58641	-2.0085
8155327	ALDH1B1	NM_000692 // ALDH1B1 // aldehyde dehydrogenase 1 family, member B1 // 9p11.1 // 219	-1.43126	-2.01059
8151906	GDF6	NM_001001557 // GDF6 // growth differentiation factor 6 // 8q22.1 // 392255	-1.49068	-2.02009
8156199	DAPK1	NM_004938 // DAPK1 // death-associated protein kinase 1 // 9q34.1 // 1612	-1.53315	-2.03513
7923034	B3GALT2	NM_003783 // B3GALT2 // UDP-Gal:betaGlcNAc beta 1,3-galactosyltransferase, polypeptide 2 // 1q31 // 8707	-2.48012	-2.07315
7993296	SHISA9	NM_001145204 // SHISA9 // shisa homolog 9 (Xenopus laevis) // 16p13.12 // 729993	-1.49573	-2.08779
7974689	DACT1	NM_016651 // DACT1 // dapper, antagonist of beta-catenin, homolog 1 (Xenopus laevis) // 14q23.1 // 51339	-1.9839	-2.11175
7924071	KCNH1	NM_172362 // KCNH1 // potassium voltage-gated channel, subfamily H (eag-related), member 1 // 1q32.2 // 3756	-1.60195	-2.12556
8115397	C5orf4	NM_032385 // C5orf4 // chromosome 5 open reading frame 4 // 5q31-q32 // 10826	-2.35302	-2.15852
8152812	FAM84B	NM_174911 // FAM84B // family with sequence similarity 84, member B // 8q24.21 // 157638	-1.64788	-2.16258
8077366	LRRN1	NM_020873 // LRRN1 // leucine rich repeat neuronal 1 // 3p26.2 // 57633	-1.57796	-2.16946
7996160	ENST00000335616	ENST00000335616 // LOC388282 // hypothetical LOC388282 // 16q13 // 388282	-1.74084	-2.18895
8101304	RASGEF1B	NM_152545 // RASGEF1B // RasGEF domain family, member 1B // 4q21.21 // 153020	-2.00042	-2.19885
8119357	DAAM2	NM_015345 // DAAM2 // dishevelled associated activator of morphogenesis 2 // 6p21.2 // 23500	-1.5769	-2.23022
7987892	ZFP106	NM_022473 // ZFP106 // zinc finger protein 106 homolog (mouse) // 15q15.1 // 64397	-1.47189	-2.23724
7971526	HTR2A	NM_000621 // HTR2A // 5-hydroxytryptamine (serotonin) receptor 2A // 13q14-q21 // 3356	-1.45363	-2.27287
7921882	OLFML2B	NM_015441 // OLFML2B // olfactomedin-like 2B // 1q23.3 // 25903	-1.82927	-2.27849
7927998	HKDC1	NM_025130 // HKDC1 // hexokinase domain containing 1 // 10q22.1 // 80201	-1.44865	-2.27899
8095110	KIT	NM_000222 // KIT // v-kit Hardy-Zuckerman 4 feline sarcoma viral oncogene homolog // 4q11-q12 // 3815	-2.34597	-2.36496
7927186	RASSF4	NM_032023 // RASSF4 // Ras association (RalGDS/AF-6) domain family member 4 // 10q11.21 // 83937	-1.58463	-2.38121
8102831	C4orf49	NM_032623 // C4orf49 // chromosome 4 open reading frame 49 // 4q31.1 // 84709	-1.48449	-2.41635
8098214	TLL1	NM_012464 // TLL1 // tolloid-like 1 // 4q32-q33 // 7092	-1.48938	-2.53825
8117106	RNF144B	NM_182757 // RNF144B // ring finger protein 144B // 6p22.3 // 255488	-2.11695	-2.55074
8103508	MARCH1	NM_017923 // MARCH1 // membrane-associated ring finger (C3HC4) 1 // 4q32.2 // 55016	-1.49863	-2.58109
7923386	LMOD1	NM_012134 // LMOD1 // leiomodin 1 (smooth muscle) // 1q32 // 25802	-1.78383	-2.65105
7987405	RASGRP1	NM_005739 // RASGRP1 // RAS guanyl releasing protein 1 (calcium and DAG-regulated) // 15q14 // 10125	-1.68876	-2.87952
7897675	ANGPTL7	NM_021146 // ANGPTL7 // angiopoietin-like 7 // 1p36 // 10218	-1.43448	-3.02536
8145766	AF176921	AF176921 // NRG1 // neuregulin 1 // 8p12 // 3084	-1.55225	-3.02799
7909503	SERTAD4	NM_019605 // SERTAD4 // SERTA domain containing 4 // 1q32.1-q41 // 56256	-2.32798	-3.09697
8162870	BAAT	NM_001701 // BAAT // bile acid CoA: amino acid N-acyltransferase (glycine N-choloyltransferase) // 9q22.3 // 570	-2.22574	-3.80261
7985317	KIAA1199	NM_018689 // KIAA1199 // KIAA1199 // 15q24 // 57214	-1.4459	-4.01402
7920165	FLG	NM_002016 // FLG // filaggrin // 1q21.3 // 2312	-1.77516	-5.92931
